# Supplementary material for: Targeted metabolomic profiles of serum amino acids and acylcarnitines related to gastric cancer
Source: PeerJ. 2022 Oct 6;10:e14115. doi: 10.7717/peerj.14115 (PMC9548315; doi:10.7717/peerj.14115)
Supplement: Supplemental Information 3 [file peerj-10-14115-s003.zip]

Archive with 23 entries (22 files):
- date and statistics/
- date and statistics/1.The original data.xls
- date and statistics/10.Metabolomic Profiles and VIP of GCvsSG.usp
- date and statistics/11.Test of normal distribution of metabolites.spv
- date and statistics/12.Mann-Whitney test of GCvsAG of metabolites .spv
- date and statistics/13.Mann-Whitney test of GCvsSG of metabolites .spv
- date and statistics/14.Mann-Whitney test of AGvsSG of metabolites .spv
- date and statistics/15.Boxplots of metabolies.pzf
- date and statistics/16.Logistics regression of GCvsAG data.sav
- date and statistics/17.Logistics regression of GCvsAG .spv
- date and statistics/18.Logistics regression of GCvsSG data.sav
- date and statistics/19.Logistics regression of GCvsSG .spv
- date and statistics/2.age,sex and hpab date of three group.sav
- date and statistics/20.Logistics regression of GCvsAG and SG data.sav
- date and statistics/21.Logistics regression of GCvsAG and SG.spv
- date and statistics/22.ROC.pzfx
- date and statistics/3.Test of normal distribution of age.spv
- date and statistics/4.Mann-Whitney test of age .spv
- date and statistics/5.chi-square test of sex.spv
- date and statistics/6.chi-square test of Hpab.spv
- date and statistics/7.Metabolomic Profiles of GCvsAGvsSG.usp
- date and statistics/8.Metabolomic Profiles and VIP of GCvsAG.usp
- date and statistics/9.Metabolomic Profiles of AGvsSG.usp
