# Supplementary material for: Targeted metabolomic profiles of serum amino acids and acylcarnitines related to gastric cancer
Source: PeerJ. 2022 Oct 6;10:e14115. doi: 10.7717/peerj.14115 (PMC9548315; doi:10.7717/peerj.14115)
Supplement: Supplemental Information 3 [file peerj-10-14115-s003.zip › date and statistics/1.The original data.xls]

## Sheet: data_original
group	Number	Sex （male=1;female=2）	Age	Hp Ab (negtive=0;Positive=1)	TNM Stage	Tumor Location	Tumor differentiation	ALA	GLY	LEU	MET	PRO	VAL	PHE	CIT	TYR	ORG	ARG	C0	C2	C3	C3DC-C4OH	C4	C4DC-C5OH	C5	C5:1	C5DC-C6OH	C6	C6DC	C8：1	C8	C10	C10：2	C10：1	C12	C12：1	C14	C14：2	C14：1	C14OH	C16	C16：1	C16：1-OH	C16OH	C18	C18：2	C18：1	C18：1-OH	C18OH
GC	GC-1	2	40	0	Ⅱ	gastric antrum	Poor	137.254	134.253	73.221	9.119	42.464	89.613	27.063	7.851	26.538	26.98	29.679	21.204	3.022	0.175	0.011	0.089	0.036	0.039	0.004	0.046	0.095	0.314	0.1	0.12	0.017	0.153	0.164	0.086	0.072	0.018	0.033	0.068	0.006	0.062	0.026	0.005	0.079	0.032	0.085	0.072	0.004	0.005
GC	GC-2	1	63	1	Ⅰ	gastric antrum	Poor	141.298	147.489	62.367	9.213	73.985	78.928	24.705	14.639	19.484	28.087	48.408	18.301	1.555	0.094	0.011	0.077	0.039	0.039	0.004	0.043	0.071	0.286	0.107	0.095	0.028	0.114	0.116	0.054	0.061	0.012	0.023	0.045	0.005	0.033	0.018	0.003	0.068	0.021	0.067	0.054	0.003	0.004
GC	GC-3	2	27	0	Ⅱ	gastric body	Poor	158.996	143.52	79.308	8.674	65.416	96.983	27.019	10.967	23.398	21.112	40.921	17.224	1.778	0.188	0.017	0.064	0.041	0.031	0.005	0.057	0.083	0.297	0.256	0.13	0.027	0.17	0.154	0.064	0.066	0.013	0.024	0.039	0.005	0.04	0.016	0.003	0.077	0.021	0.07	0.048	0.002	0.003
GC	GC-4	1	61	1	Ⅳ	gastric antrum	moderate	114.083	121.441	79.947	11.708	66.336	96.081	31.415	13.393	28.826	38.367	31.803	15.553	1.24	0.099	0.013	0.06	0.034	0.035	0.004	0.04	0.076	0.303	0.113	0.071	0.032	0.085	0.093	0.055	0.053	0.017	0.019	0.054	0.004	0.046	0.025	0.004	0.082	0.023	0.075	0.078	0.003	0.005
GC	GC-5	2	69	0	Ⅱ	gastric body	moderate	116.023	136.921	46.894	6.639	53.622	61.405	24.413	12.759	27.546	18.045	40.376	10.597	2.191	0.252	0.029	0.358	0.041	0.026	0.006	0.067	0.076	0.275	0.164	0.05	0.023	0.085	0.075	0.054	0.055	0.017	0.024	0.055	0.005	0.057	0.025	0.005	0.073	0.024	0.068	0.08	0.003	0.004
GC	GC-6	1	63	0	Ⅲ	gastric body	moderate	161.742	225.45	104.502	13.062	86.575	120.654	38.603	21.226	35.854	50.344	84.984	15.892	3.031	0.13	0.027	0.077	0.041	0.032	0.009	0.06	0.082	0.337	0.181	0.053	0.024	0.084	0.068	0.058	0.06	0.014	0.019	0.048	0.007	0.058	0.024	0.004	0.087	0.027	0.079	0.083	0.003	0.006
GC	GC-7	1	49	0	Ⅲ	gastric antrum	High	183.32	180.905	94.569	11.216	169.761	101.565	39.424	22.806	27.157	72.992	30.416	15.196	1.566	0.147	0.011	0.075	0.035	0.02	0.003	0.048	0.065	0.3	0.242	0.034	0.023	0.061	0.041	0.054	0.042	0.014	0.01	0.035	0.004	0.051	0.023	0.003	0.071	0.018	0.078	0.068	0.003	0.004
GC	GC-8	1	55	0	Ⅲ	gastric antrum	moderate	118.002	146.114	115.926	15.126	63.604	120.135	33.741	12.158	29.434	41.295	31.039	18.006	2.447	0.125	0.03	0.076	0.042	0.047	0.007	0.048	0.084	0.299	0.142	0.035	0.019	0.071	0.039	0.041	0.055	0.013	0.018	0.042	0.004	0.043	0.019	0.004	0.07	0.021	0.071	0.065	0.004	0.004
GC	GC-9	2	58	1	Ⅲ	gastric body	moderate	123.977	148.053	68.838	9.055	85.292	86.172	23.946	11.013	22.341	30.478	34.213	22.564	3.084	0.195	0.023	0.122	0.041	0.044	0.005	0.063	0.101	0.314	0.3	0.14	0.046	0.118	0.158	0.065	0.065	0.017	0.023	0.053	0.006	0.057	0.024	0.005	0.076	0.025	0.08	0.085	0.003	0.005
GC	GC-10	1	81	0	Ⅱ	gastric antrum	Poor	197.179	125.596	75.204	13.67	102.633	99.088	29.736	20.785	34.436	38.598	42.412	21.71	2.095	0.137	0.014	0.081	0.034	0.025	0.006	0.052	0.083	0.298	0.279	0.07	0.026	0.13	0.093	0.061	0.059	0.019	0.022	0.046	0.006	0.065	0.023	0.005	0.093	0.025	0.091	0.073	0.003	0.006
GC	GC-11	1	65	0	Ⅱ	gastric body	Poor	246.126	247.864	115.968	14.164	183.949	113.581	56.678	21.191	43.7	65.814	58.632	16.216	1.294	0.191	0.012	0.094	0.047	0.091	0.005	0.052	0.063	0.293	0.141	0.021	0.017	0.044	0.028	0.041	0.033	0.012	0.008	0.027	0.005	0.058	0.02	0.003	0.081	0.029	0.088	0.086	0.003	0.005
GC	GC-12	1	68	1	Ⅱ	gastric body	Poor	221.937	195.076	94.074	12.406	94.574	117.6	33.42	16.257	28.18	37.089	39.751	21.851	3.247	0.186	0.018	0.098	0.049	0.044	0.006	0.053	0.083	0.278	0.203	0.092	0.041	0.095	0.138	0.095	0.093	0.023	0.033	0.087	0.007	0.071	0.037	0.005	0.084	0.03	0.087	0.102	0.004	0.006
GC	GC-13	1	55	1	Ⅱ	fundus-cardia	Poor	177.679	237.535	108.237	14.238	123	111.546	45.734	18.79	29.166	35.242	62.117	21.16	1.595	0.122	0.017	0.087	0.042	0.049	0.007	0.053	0.078	0.319	0.248	0.075	0.029	0.1	0.118	0.065	0.062	0.018	0.028	0.067	0.004	0.033	0.026	0.003	0.076	0.017	0.068	0.074	0.003	0.006
GC	GC-14	2	57	1	Ⅱ	gastric body	High	77.4	129.922	44.868	7.286	59.489	59.677	17.097	10.515	17.886	18.255	31.202	14.729	1.841	0.064	0.01	0.051	0.031	0.026	0.007	0.034	0.087	0.277	0.156	0.075	0.032	0.089	0.064	0.044	0.048	0.01	0.013	0.03	0.004	0.032	0.016	0.003	0.063	0.015	0.049	0.034	0.002	0.003
GC	GC-15	1	54	0	Ⅱ	gastric body	Poor	105.982	113.004	55.714	7.96	55.978	74.713	19.084	9.989	20.793	35.108	25.206	11.945	1.294	0.084	0.01	0.059	0.029	0.033	0.006	0.037	0.058	0.247	0.191	0.036	0.017	0.078	0.041	0.042	0.055	0.012	0.011	0.034	0.005	0.03	0.013	0.003	0.062	0.017	0.059	0.047	0.002	0.003
GC	GC-16	2	71	0	Ⅱ	gastric antrum	Poor	124.181	116.417	48.321	8.159	50.174	54.003	20.209	11.015	20.231	24.131	37.502	14.497	0.808	0.076	0.01	0.061	0.026	0.02	0.006	0.036	0.056	0.251	0.11	0.026	0.013	0.075	0.027	0.034	0.046	0.01	0.008	0.026	0.005	0.028	0.012	0.003	0.066	0.015	0.053	0.039	0.002	0.003
GC	GC-17	1	79	0	Ⅲ	gastric antrum	Poor	192.869	142.086	65.192	9.44	76.056	75.725	25.63	12.054	22.737	23.915	38.824	13.857	1.724	0.141	0.012	0.096	0.027	0.028	0.005	0.045	0.078	0.29	0.093	0.087	0.023	0.089	0.145	0.07	0.07	0.02	0.021	0.067	0.006	0.047	0.028	0.006	0.087	0.029	0.068	0.1	0.005	0.005
GC	GC-18	1	58	1	Ⅲ	gastric antrum	moderate	127.098	69.946	69.701	8.665	55.977	81.648	21.145	8.675	25.346	19.515	28.023	12.621	0.967	0.101	0.009	0.075	0.028	0.045	0.005	0.035	0.05	0.252	0.106	0.047	0.016	0.082	0.066	0.043	0.049	0.013	0.01	0.028	0.004	0.024	0.011	0.004	0.06	0.015	0.042	0.022	0.001	0.002
GC	GC-19	1	70	1	Ⅱ	gastric body	Poor	252.609	123.502	98.132	14.91	127.061	127.773	34.227	16.038	37.367	43.645	41.767	20.236	1.876	0.151	0.015	0.103	0.037	0.052	0.005	0.046	0.082	0.31	0.174	0.069	0.024	0.1	0.087	0.062	0.067	0.015	0.023	0.053	0.006	0.05	0.024	0.004	0.075	0.021	0.073	0.083	0.003	0.004
GC	GC-20	1	48	0	Ⅲ	gastric antrum	High	262.291	145.788	101.904	14.988	117.193	173.631	39.698	15.333	34.386	28.594	70.983	25.031	2.034	0.284	0.009	0.166	0.042	0.057	0.006	0.041	0.084	0.301	0.158	0.064	0.02	0.085	0.093	0.061	0.055	0.016	0.02	0.057	0.006	0.047	0.026	0.004	0.079	0.017	0.072	0.08	0.003	0.005
GC	GC-21	1	66	0	Ⅰ	gastric antrum	Poor	194.782	195.826	117.345	12.094	171.882	127.818	45.033	31.287	25.085	55.627	61.31	18.852	2.476	0.137	0.024	0.094	0.053	0.039	0.007	0.065	0.095	0.321	0.195	0.074	0.016	0.102	0.097	0.059	0.061	0.019	0.023	0.065	0.006	0.083	0.029	0.007	0.092	0.042	0.107	0.161	0.004	0.008
GC	GC-22	2	61	0	Ⅲ	whole gastric	moderate	114.533	192.922	64.601	9.46	65.343	76.116	22.001	13.58	26.778	31.583	37.958	20.454	2.848	0.149	0.014	0.086	0.034	0.034	0.006	0.048	0.08	0.278	0.113	0.074	0.019	0.083	0.101	0.058	0.055	0.016	0.023	0.074	0.005	0.032	0.025	0.005	0.075	0.018	0.062	0.073	0.004	0.004
GC	GC-23	1	51	0	Ⅲ	gastric body	Poor	198.661	104.199	70.75	8.263	97.989	85.142	22.667	10.278	25.281	28.257	27.348	16.429	1.007	0.189	0.008	0.064	0.037	0.029	0.004	0.043	0.077	0.252	0.092	0.024	0.014	0.05	0.026	0.035	0.035	0.013	0.007	0.028	0.004	0.06	0.023	0.005	0.07	0.022	0.063	0.073	0.005	0.004
GC	GC-24	1	62	0	Ⅲ	gastric antrum	moderate	235.328	301.089	239.371	24.368	214.478	267.192	59.471	27.204	55.832	97.943	89.242	33.584	3.4	0.526	0.024	0.289	0.043	0.095	0.009	0.083	0.107	0.301	0.342	0.09	0.036	0.093	0.11	0.079	0.061	0.026	0.022	0.055	0.006	0.074	0.031	0.009	0.096	0.042	0.107	0.119	0.004	0.007
GC	GC-25	2	66	0	Ⅱ	gastric antrum	Poor	113.281	155.357	72.972	9.789	65.658	128.13	27.534	12.534	24.08	25.775	28.401	14.425	1.632	0.066	0.017	0.105	0.034	0.045	0.003	0.052	0.062	0.302	0.153	0.022	0.02	0.051	0.024	0.038	0.037	0.01	0.006	0.023	0.004	0.044	0.016	0.003	0.067	0.02	0.058	0.053	0.002	0.005
GC	GC-26	1	54	1	Ⅱ	gastric body	Poor	150.107	101.226	93.013	10.542	89.487	122.495	39.526	14.637	29.237	36.312	61.224	20.937	2.402	0.131	0.014	0.088	0.041	0.055	0.007	0.05	0.092	0.29	0.19	0.084	0.021	0.111	0.116	0.07	0.071	0.02	0.02	0.057	0.008	0.071	0.027	0.005	0.076	0.033	0.09	0.109	0.003	0.007
GC	GC-27	1	62	0	Ⅱ	gastric body	High	84.66	87.653	65.592	8.173	53.976	80.923	22.082	12.441	22.309	29.595	32.232	16.138	2.325	0.1	0.025	0.101	0.032	0.043	0.006	0.048	0.082	0.259	0.193	0.072	0.018	0.095	0.086	0.056	0.074	0.017	0.03	0.076	0.004	0.042	0.026	0.004	0.07	0.022	0.066	0.078	0.003	0.005
GC	GC-28	1	60	1	Ⅰ	fundus-cardia	Poor	105.352	185.013	73.914	8.923	53.786	81.739	27.785	10.759	26.843	24.053	43.989	11.545	1.227	0.047	0.017	0.06	0.029	0.032	0.004	0.044	0.069	0.258	0.168	0.089	0.028	0.105	0.118	0.056	0.067	0.015	0.022	0.063	0.005	0.027	0.021	0.004	0.068	0.014	0.051	0.049	0.002	0.003
GC	GC-29	1	76	0	Ⅱ	fundus-cardia	Poor	221.858	138.992	110.936	13.609	123.76	102.484	39.619	22.758	43.838	52.582	42.135	23.54	1.761	0.175	0.012	0.096	0.043	0.028	0.005	0.045	0.095	0.302	0.163	0.081	0.027	0.103	0.114	0.06	0.069	0.013	0.022	0.055	0.005	0.036	0.025	0.004	0.084	0.018	0.098	0.094	0.002	0.006
GC	GC-30	1	63	0	Ⅰ	gastric body	High	122.944	119.19	80.825	10.276	89.772	100.839	32.517	9.962	29.455	27.578	37.342	17.637	1.477	0.113	0.01	0.065	0.036	0.046	0.005	0.041	0.072	0.293	0.169	0.041	0.023	0.059	0.049	0.048	0.046	0.013	0.012	0.034	0.004	0.046	0.018	0.005	0.073	0.022	0.067	0.058	0.002	0.004
GC	GC-31	1	76	1	Ⅱ	gastric body	Poor	182.072	156.175	122.897	16.764	173.816	162.68	48.138	29.66	32.127	46.694	46.88	31.682	2.47	0.203	0.017	0.189	0.053	0.054	0.007	0.063	0.117	0.311	0.192	0.088	0.062	0.113	0.102	0.054	0.059	0.014	0.021	0.053	0.005	0.051	0.029	0.005	0.085	0.031	0.103	0.11	0.003	0.007
GC	GC-32	1	50	0	Ⅱ	gastric body	moderate	138.775	187.709	81.259	10.587	83.187	94.17	42.708	8.322	25.692	29.271	51.797	11.935	1.713	0.077	0.02	0.105	0.034	0.038	0.007	0.057	0.082	0.32	0.163	0.085	0.038	0.086	0.103	0.061	0.06	0.015	0.023	0.06	0.005	0.049	0.027	0.004	0.077	0.023	0.075	0.079	0.003	0.006
GC	GC-33	2	61	1	Ⅱ	gastric antrum	moderate	173.036	192.807	132.629	12.66	111.174	136.181	44.367	16.854	32.465	51.118	53.476	21.366	4.324	0.208	0.023	0.119	0.039	0.053	0.004	0.073	0.148	0.303	0.158	0.303	0.05	0.174	0.402	0.152	0.158	0.039	0.059	0.194	0.009	0.088	0.059	0.008	0.081	0.039	0.078	0.136	0.005	0.005
GC	GC-34	2	74	0	Ⅲ	whole gastric	moderate	168.462	154.41	61.002	10.465	82.401	71.77	31.267	15.164	29.197	20.749	54.407	18.125	1.341	0.275	0.008	0.142	0.035	0.035	0.007	0.044	0.07	0.3	0.086	0.042	0.019	0.079	0.048	0.049	0.048	0.01	0.015	0.03	0.004	0.039	0.019	0.004	0.07	0.015	0.063	0.041	0.003	0.005
GC	GC-35	1	62	0	Ⅳ	fundus-cardia	moderate	153.622	95.185	113.493	11.11	71.059	146.798	26.317	10.753	25.241	44.249	26.594	15.282	5.638	0.115	0.093	0.142	0.031	0.041	0.007	0.052	0.086	0.265	0.076	0.081	0.016	0.079	0.135	0.075	0.072	0.022	0.023	0.074	0.007	0.048	0.025	0.009	0.071	0.03	0.06	0.09	0.004	0.004
GC	GC-36	1	54	1	Ⅲ	gastric antrum	Poor	120.618	136.091	65.633	10.889	68.277	62.787	19.058	15.056	16.054	32.654	34.139	19.361	1.796	0.225	0.01	0.081	0.036	0.031	0.005	0.054	0.07	0.293	0.172	0.038	0.028	0.061	0.047	0.045	0.046	0.011	0.012	0.035	0.005	0.037	0.017	0.004	0.065	0.02	0.067	0.056	0.003	0.005
GC	GC-37	2	71	0	Ⅰ	gastric body	High	175.594	140.019	135.988	14.841	123.13	149.91	36.25	18.146	38.08	31.497	49.731	27.831	3.3	0.172	0.019	0.11	0.047	0.038	0.01	0.055	0.097	0.316	0.122	0.093	0.024	0.086	0.141	0.078	0.066	0.025	0.021	0.074	0.007	0.078	0.037	0.006	0.08	0.042	0.082	0.13	0.005	0.008
GC	GC-38	1	46	1	Ⅱ	gastric antrum	moderate	116.482	166.188	69.634	9.479	176.201	76.917	26.159	13.539	23.381	27.865	57.789	18.045	1.292	0.111	0.01	0.073	0.037	0.04	0.003	0.055	0.081	0.288	0.169	0.069	0.045	0.091	0.088	0.046	0.052	0.011	0.014	0.036	0.004	0.024	0.016	0.002	0.068	0.013	0.048	0.028	0.002	0.004
GC	GC-39	1	64	0	Ⅱ	gastric antrum	Poor	142.382	122.256	73.832	8.969	66.19	89.68	31.448	11.01	28.902	28.372	49.342	24.854	1.727	0.143	0.01	0.109	0.033	0.03	0.004	0.047	0.08	0.27	0.114	0.089	0.02	0.115	0.145	0.063	0.062	0.015	0.016	0.052	0.005	0.039	0.024	0.003	0.077	0.018	0.066	0.076	0.004	0.005
GC	GC-40	1	65	0	Ⅱ	gastric antrum	Poor	273.399	208.11	125.665	14.944	205.756	138.818	35.342	19.04	41.52	58.278	56.638	24.613	1.634	0.236	0.005	0.154	0.044	0.076	0.009	0.063	0.094	0.32	0.105	0.136	0.019	0.115	0.231	0.095	0.085	0.024	0.026	0.072	0.006	0.054	0.027	0.007	0.087	0.033	0.088	0.092	0.004	0.006
GC	GC-41	1	63	1	Ⅲ	fundus-cardia	Poor	149.033	132.713	113.053	12.744	109.254	132.863	32.375	15.314	33.741	44.117	44.742	23.336	1.6	0.195	0.01	0.133	0.043	0.057	0.005	0.051	0.079	0.307	0.104	0.087	0.018	0.097	0.133	0.082	0.069	0.019	0.025	0.063	0.007	0.05	0.023	0.005	0.082	0.02	0.061	0.059	0.004	0.007
GC	GC-42	2	54	1	Ⅱ	gastric body	Poor	229.598	266.869	102.062	14.761	83.764	109.298	38.173	13.651	32.763	45.168	43.897	25.572	1.928	0.179	0.01	0.134	0.04	0.044	0.005	0.06	0.168	0.31	0.216	0.398	0.053	0.255	0.326	0.061	0.072	0.013	0.021	0.051	0.006	0.065	0.025	0.005	0.082	0.027	0.085	0.094	0.003	0.005
GC	GC-43	1	63	0	Ⅱ	gastric body	moderate	77.912	90.726	61.234	6.141	67.691	87.809	21.607	17.303	18.058	25.185	32.413	9.797	0.755	0.12	0.007	0.071	0.03	0.031	0.005	0.036	0.069	0.267	0.086	0.03	0.014	0.063	0.037	0.042	0.043	0.011	0.009	0.027	0.005	0.034	0.016	0.003	0.075	0.014	0.051	0.037	0.002	0.004
GC	GC-44	2	37	0	Ⅲ	whole gastric	Poor	170.538	167.553	91.433	15.416	73.087	108.47	43.227	13.808	30.3	41.906	50.428	20.043	2.743	0.166	0.014	0.137	0.043	0.054	0.006	0.048	0.149	0.326	0.102	0.256	0.028	0.213	0.348	0.09	0.107	0.019	0.047	0.104	0.006	0.046	0.036	0.003	0.072	0.024	0.084	0.114	0.003	0.004
GC	GC-45	2	48	0	Ⅱ	gastric antrum	moderate	186.918	254.971	71.021	12.957	150.867	88.629	28.491	16.717	24.928	38.85	52.728	12.828	1.297	0.06	0.016	0.051	0.032	0.02	0.004	0.04	0.081	0.293	0.087	0.054	0.018	0.073	0.072	0.049	0.05	0.013	0.017	0.046	0.005	0.044	0.024	0.005	0.075	0.019	0.083	0.106	0.002	0.004
GC	GC-46	1	63	1	Ⅱ	gastric body	Poor	247.023	125.022	92.914	14.146	115.925	98.81	29.246	13.815	26.169	42.973	33.064	22.161	1.215	0.154	0.006	0.12	0.033	0.037	0.004	0.036	0.058	0.255	0.069	0.018	0.013	0.049	0.024	0.038	0.04	0.009	0.008	0.025	0.004	0.04	0.016	0.003	0.069	0.017	0.065	0.054	0.002	0.005
GC	GC-47	1	78	0	Ⅱ	gastric antrum	Poor	98.339	91.445	52.778	9.322	42.036	62.868	26.181	9.143	24.657	27.151	21.324	12.21	1.211	0.063	0.01	0.063	0.034	0.032	0.003	0.028	0.064	0.27	0.109	0.024	0.018	0.06	0.031	0.037	0.045	0.011	0.01	0.033	0.004	0.028	0.016	0.002	0.062	0.016	0.065	0.066	0.002	0.004
GC	GC-48	1	49	0	Ⅱ	gastric antrum	Poor	134.854	118.17	87.843	10.799	96.256	116.163	28.486	14.437	30.055	43.568	34.686	19.588	1.949	0.177	0.01	0.101	0.045	0.034	0.005	0.055	0.09	0.282	0.096	0.052	0.017	0.074	0.068	0.056	0.056	0.018	0.015	0.045	0.006	0.045	0.021	0.004	0.084	0.024	0.069	0.064	0.002	0.006
GC	GC-49	2	68	1	Ⅱ	gastric antrum	moderate	100.057	117.619	48.611	6.748	64.248	59.509	17.104	9.141	19.249	17.856	22.077	12.369	1.077	0.08	0.007	0.075	0.027	0.017	0.003	0.045	0.053	0.248	0.098	0.027	0.013	0.064	0.031	0.033	0.043	0.008	0.008	0.026	0.004	0.018	0.012	0.002	0.059	0.012	0.046	0.027	0.001	0.002
GC	GC-50	1	65	1	Ⅱ	fundus-cardia	Poor	104.25	81.694	60.481	7.936	51.111	70.414	19.79	10.015	21.211	25.734	18.293	10.626	1.606	0.102	0.011	0.066	0.029	0.032	0.007	0.034	0.066	0.23	0.064	0.065	0.016	0.07	0.078	0.045	0.052	0.012	0.012	0.034	0.005	0.042	0.015	0.003	0.06	0.02	0.062	0.076	0.003	0.003
GC	GC-51	2	66	1	Ⅱ	gastric antrum	moderate	208.094	243.542	68.438	9.895	166.334	86.13	56.349	12.846	31.192	75.908	67.895	26.94	1.345	0.179	0.014	0.191	0.037	0.05	0.005	0.061	0.092	0.308	0.229	0.063	0.029	0.117	0.079	0.052	0.059	0.016	0.023	0.05	0.007	0.041	0.024	0.004	0.08	0.021	0.081	0.072	0.003	0.005
GC	GC-52	1	68	1	Ⅱ	whole gastric	Poor	199.136	211.335	104.455	16.282	96.719	114.686	40.483	14.978	34.31	46.661	45.431	17.801	1.176	0.124	0.013	0.066	0.037	0.035	0.007	0.062	0.077	0.28	0.439	0.05	0.054	0.095	0.065	0.05	0.058	0.014	0.018	0.037	0.005	0.035	0.019	0.003	0.08	0.02	0.071	0.046	0.002	0.005
GC	GC-53	1	62	1	Ⅱ	gastric antrum	moderate	94.026	98.874	58.073	7.5	37.393	71.189	23.398	9.01	19.594	26.82	23.466	12.505	1.497	0.082	0.009	0.073	0.03	0.029	0.005	0.04	0.068	0.264	0.086	0.026	0.012	0.065	0.038	0.038	0.048	0.009	0.009	0.03	0.005	0.032	0.013	0.004	0.061	0.019	0.049	0.056	0.003	0.003
GC	GC-54	2	44	0	Ⅲ	gastric antrum	Poor	98.18	113.451	104.847	8.98	37.503	91.282	34.501	3.675	16.878	22.146	24.89	6.526	4.254	0.036	0.054	0.046	0.026	0.017	0.004	0.04	0.067	0.271	0.065	0.051	0.011	0.053	0.066	0.044	0.048	0.012	0.009	0.033	0.004	0.037	0.019	0.008	0.062	0.027	0.048	0.062	0.003	0.004
GC	GC-55	1	71	1	Ⅱ	gastric antrum	High	265.027	160.747	180.08	19.705	124.383	220.245	75.963	13.895	54.569	48.393	85.503	21.805	1.734	0.181	0.014	0.133	0.051	0.068	0.007	0.08	0.112	0.324	0.254	0.076	0.024	0.145	0.114	0.063	0.072	0.018	0.027	0.054	0.005	0.049	0.032	0.006	0.085	0.024	0.135	0.113	0.004	0.007
GC	GC-56	2	60	0	Ⅱ	gastric antrum	Poor	474.602	295.577	120.772	21.68	128.349	158.338	100.74	13.483	67.709	53.365	52.672	50.097	1.793	0.252	0.013	0.158	0.07	0.084	0.011	0.099	0.104	0.286	0.159	0.03	0.015	0.061	0.025	0.045	0.067	0.019	0.013	0.03	0.006	0.081	0.031	0.005	0.086	0.032	0.168	0.213	0.003	0.007
GC	GC-57	1	73	1	Ⅳ	fundus-cardia	moderate	104.416	72.586	42.187	5.227	53.835	53.262	30.559	5.072	18.904	15.157	18.637	9.696	1.399	0.083	0.012	0.063	0.031	0.028	0.005	0.05	0.085	0.254	0.07	0.055	0.015	0.056	0.075	0.044	0.045	0.016	0.013	0.034	0.004	0.032	0.014	0.006	0.07	0.017	0.061	0.056	0.002	0.003
GC	GC-58	2	51	0	Ⅱ	gastric antrum	moderate	74.109	73.039	53.134	4.277	31.392	92.918	30.084	3.991	19.883	14.157	13.566	6.612	1.19	0.068	0.011	0.065	0.034	0.02	0.004	0.041	0.075	0.26	0.054	0.019	0.016	0.047	0.025	0.039	0.049	0.012	0.012	0.037	0.004	0.034	0.022	0.003	0.065	0.014	0.059	0.091	0.002	0.004
GC	GC-59	2	66	1	Ⅱ	gastric body	moderate	73.535	81.974	49.688	5.435	44.005	46.611	20.505	4.847	16.376	15.039	29.024	11.419	0.674	0.102	0.005	0.078	0.03	0.022	0.003	0.035	0.065	0.259	0.08	0.03	0.013	0.053	0.031	0.038	0.039	0.012	0.008	0.026	0.004	0.032	0.014	0.004	0.057	0.021	0.049	0.046	0.002	0.003
GC	GC-60	1	60	1	Ⅰ	gastric antrum	moderate	121.545	134.342	65.968	7.154	86.711	85.429	25.172	15.195	23.016	35.232	29.503	15.859	1.379	0.167	0.011	0.104	0.033	0.037	0.005	0.039	0.069	0.292	0.183	0.032	0.021	0.058	0.045	0.043	0.041	0.013	0.012	0.035	0.004	0.03	0.017	0.003	0.066	0.024	0.053	0.049	0.002	0.004
GC	GC-61	1	73	0	Ⅲ	whole gastric	Poor	83.588	47.256	21.933	3.366	45.49	35.226	16.158	4.664	8.72	6.814	9.632	11.304	0.696	0.062	0.007	0.064	0.025	0.017	0.004	0.026	0.053	0.246	0.057	0.019	0.009	0.059	0.032	0.038	0.045	0.007	0.008	0.023	0.004	0.015	0.012	0.002	0.062	0.01	0.041	0.022	0.001	0.002
GC	GC-62	1	68	1	Ⅲ	gastric antrum	Poor	83.382	85.978	45.588	5.289	46.821	66.485	12.225	4.894	11.158	12.317	19	6.553	0.387	0.04	0.004	0.079	0.024	0.016	0.004	0.036	0.052	0.214	0.069	0.015	0.012	0.059	0.019	0.031	0.039	0.007	0.007	0.017	0.003	0.014	0.008	0.002	0.056	0.01	0.038	0.018	0.001	0.001
GC	GC-63	1	48	0	Ⅰ	gastric antrum	moderate	72.034	72.752	27.012	4.735	27.532	38.195	26.457	4.956	17.575	9.908	9.565	8.491	1.345	0.043	0.009	0.056	0.023	0.013	0.005	0.025	0.047	0.239	0.064	0.019	0.011	0.049	0.02	0.035	0.04	0.011	0.007	0.024	0.003	0.027	0.015	0.004	0.056	0.013	0.05	0.048	0.001	0.002
GC	GC-64	1	61	1	Ⅱ	gastric body	Poor	70.694	45.695	51.543	5.534	40.307	63.424	16.086	9.676	15.994	16.068	24.671	9.977	1.742	0.091	0.017	0.066	0.022	0.022	0.005	0.04	0.058	0.244	0.082	0.044	0.014	0.055	0.064	0.052	0.047	0.014	0.015	0.051	0.006	0.034	0.018	0.005	0.056	0.023	0.048	0.055	0.003	0.003
GC	GC-65	1	81	0	Ⅰ	gastric antrum	Poor	111.086	62.738	51.738	10.057	45.148	53.206	19.808	6.051	25.163	10.627	20.146	9.476	2.154	0.086	0.021	0.062	0.032	0.029	0.006	0.043	0.068	0.245	0.062	0.096	0.013	0.08	0.128	0.081	0.076	0.022	0.01	0.05	0.006	0.047	0.021	0.008	0.06	0.03	0.047	0.056	0.003	0.004
GC	GC-66	2	25	0	Ⅰ	gastric body	Poor	90.509	101.977	57.943	5.677	41.818	60.355	18.793	3.474	13.751	13.363	30.848	7.892	3.087	0.046	0.057	0.08	0.023	0.016	0.003	0.051	0.048	0.206	0.109	0.041	0.012	0.061	0.048	0.039	0.042	0.013	0.016	0.045	0.004	0.049	0.016	0.004	0.053	0.031	0.052	0.069	0.003	0.003
GC	GC-67	1	49	1	Ⅲ	whole gastric	Poor	87.178	80.356	48.823	5.96	58.417	55.112	16.123	6.222	20.846	19.584	10.534	6.84	0.858	0.093	0.002	0.04	0.022	0.015	0.004	0.031	0.047	0.21	0.059	0.025	0.012	0.059	0.028	0.031	0.049	0.01	0.009	0.028	0.003	0.024	0.009	0.003	0.049	0.011	0.039	0.039	0.001	0.002
GC	GC-68	2	60	1	Ⅲ	gastric body	Poor	92.604	201.997	61.644	8.599	70.844	59.405	28.303	11.746	18.537	37.23	28.823	11.005	2.135	0.055	0.037	0.071	0.026	0.015	0.004	0.05	0.057	0.255	0.158	0.034	0.015	0.065	0.043	0.035	0.039	0.011	0.013	0.032	0.004	0.054	0.017	0.004	0.058	0.03	0.079	0.091	0.003	0.004
GC	GC-69	1	35	1	Ⅲ	gastric body	Poor	116.876	118.426	57.592	7.545	69.66	68.765	20.876	11.222	19.289	19.566	28.695	12.412	0.578	0.078	0.006	0.075	0.026	0.023	0.004	0.037	0.055	0.238	0.103	0.02	0.014	0.04	0.015	0.032	0.028	0.007	0.007	0.023	0.003	0.02	0.011	0.002	0.063	0.011	0.054	0.03	0.001	0.003
AG	AG-1	2	41	0				111.764	110.453	57.905	8.591	44.652	74.315	24.536	9.727	23.022	23.936	28.187	13.323	2.287	0.092	0.017	0.087	0.031	0.04	0.005	0.046	0.064	0.226	0.172	0.061	0.021	0.093	0.083	0.049	0.052	0.011	0.019	0.039	0.005	0.036	0.014	0.004	0.055	0.017	0.055	0.046	0.003	0.003
AG	AG-2	2	48	0				63.918	54.568	42.734	4.775	34.878	67.089	20.115	7.415	12.932	12.873	21.02	3.645	0.797	0.05	0.005	0.064	0.023	0.025	0.006	0.026	0.041	0.211	0.134	0.018	0.014	0.062	0.021	0.029	0.038	0.008	0.008	0.021	0.003	0.016	0.009	0.002	0.05	0.011	0.046	0.024	0.001	0.002
AG	AG-3	1	71	0				113.245	128.907	44.177	8.638	39.668	55.985	25.1	7.38	22.75	27.58	29.172	9.704	1.192	0.093	0.007	0.049	0.026	0.013	0.003	0.038	0.052	0.206	0.133	0.038	0.018	0.071	0.046	0.04	0.047	0.015	0.01	0.036	0.004	0.06	0.014	0.002	0.05	0.023	0.046	0.046	0.002	0.002
AG	AG-4	1	55	0				52.785	49.085	29.586	4.474	42.4	38.198	10.473	5.606	11.343	13.428	19.923	6.764	1.158	0.072	0.007	0.05	0.023	0.015	0.005	0.028	0.043	0.19	0.074	0.045	0.015	0.073	0.046	0.037	0.048	0.011	0.01	0.031	0.003	0.029	0.009	0.002	0.042	0.012	0.035	0.024	0.002	0.002
AG	AG-5	1	59	1				59.275	57.733	37.456	4.766	34.372	50.895	10.58	5.364	11.162	15.249	16.222	8.578	0.697	0.08	0.006	0.047	0.02	0.025	0.002	0.036	0.067	0.186	0.12	0.107	0.026	0.105	0.102	0.039	0.052	0.01	0.011	0.028	0.003	0.022	0.007	0.002	0.046	0.012	0.042	0.019	0.001	0.002
AG	AG-6	1	51	0				88.856	58.235	46.838	7.226	34.624	58.444	17.557	5.201	19.925	18.335	26.31	9.344	1.272	0.066	0.009	0.058	0.022	0.02	0.005	0.039	0.052	0.199	0.102	0.058	0.018	0.096	0.064	0.041	0.055	0.011	0.015	0.032	0.003	0.031	0.009	0.003	0.052	0.018	0.054	0.036	0.002	0.002
AG	AG-7	1	50	0				96.176	66.666	38.773	6.658	75.64	52.994	13.745	9.225	16.016	15.071	29.247	11.323	1.212	0.056	0.007	0.072	0.024	0.022	0.004	0.04	0.054	0.206	0.075	0.073	0.012	0.074	0.082	0.045	0.045	0.012	0.01	0.031	0.004	0.02	0.01	0.004	0.051	0.017	0.044	0.027	0.002	0.002
AG	AG-8	2	49	0				169.634	170.417	78.6	11.637	73.728	85.909	32.776	17.374	25.596	41.848	49.876	14.047	1.139	0.12	0.013	0.106	0.036	0.047	0.006	0.051	0.079	0.236	0.224	0.069	0.05	0.126	0.102	0.052	0.057	0.013	0.022	0.042	0.005	0.033	0.017	0.004	0.061	0.015	0.063	0.039	0.002	0.004
AG	AG-9	2	59	0				88.399	91.545	29.412	5.885	27.453	40.643	11.659	3.801	11.311	8.971	19.638	7.854	1.462	0.043	0.007	0.056	0.022	0.013	0.002	0.026	0.054	0.203	0.084	0.041	0.012	0.071	0.048	0.03	0.043	0.008	0.011	0.028	0.003	0.02	0.008	0.002	0.041	0.011	0.037	0.022	0.001	0.001
AG	AG-10	1	78	1				90.682	62.652	51.355	6.093	39.802	78.117	19.042	5.732	19.192	17.717	24.625	11.747	1.1	0.101	0.009	0.084	0.025	0.068	0.005	0.028	0.066	0.214	0.066	0.093	0.014	0.085	0.129	0.039	0.053	0.011	0.01	0.034	0.004	0.025	0.013	0.004	0.05	0.016	0.039	0.042	0.003	0.003
AG	AG-11	1	31	1				99.047	93.062	46.952	7.21	44.807	60.277	16.764	7.481	20.66	15.804	27.079	10.553	0.761	0.101	0.007	0.062	0.028	0.025	0.005	0.043	0.062	0.223	0.135	0.035	0.015	0.073	0.043	0.037	0.044	0.011	0.008	0.023	0.003	0.036	0.01	0.003	0.049	0.016	0.047	0.026	0.001	0.003
AG	AG-12	2	46	1				60.294	64.71	24.552	3.952	21.773	35.986	9.504	4.811	12.556	7.465	16.998	4.413	0.581	0.033	0.007	0.032	0.019	0.011	0.004	0.026	0.036	0.178	0.065	0.016	0.01	0.056	0.021	0.023	0.039	0.007	0.009	0.022	0.002	0.018	0.007	0.003	0.036	0.013	0.032	0.017	0.002	0.002
AG	AG-13	2	44	1				72.029	52.058	32.697	4.218	38.953	38.352	12.204	6.435	10.232	41.603	26.257	7.189	1.231	0.047	0.007	0.04	0.025	0.021	0.005	0.026	0.052	0.218	0.071	0.036	0.011	0.06	0.054	0.035	0.045	0.01	0.01	0.032	0.004	0.023	0.011	0.004	0.056	0.015	0.042	0.029	0.002	0.003
AG	AG-14	1	36	0				76.221	79.573	38.056	5.727	53.616	52.017	11.246	7.183	14.035	16.519	22.466	9.148	0.725	0.061	0.005	0.058	0.023	0.027	0.003	0.026	0.048	0.196	0.1	0.031	0.017	0.063	0.034	0.03	0.038	0.007	0.009	0.027	0.002	0.018	0.008	0.002	0.046	0.014	0.039	0.021	0.001	0.002
AG	AG-15	1	65	1				102.454	124.573	47.761	6.33	53.199	61.427	23.535	18.16	17.602	17.648	34.294	13.742	0.683	0.137	0.005	0.091	0.031	0.032	0.005	0.047	0.05	0.229	0.123	0.027	0.015	0.058	0.025	0.043	0.047	0.008	0.008	0.021	0.004	0.017	0.009	0.005	0.054	0.014	0.043	0.021	0.001	0.003
AG	AG-16	1	55	0				162.839	142.963	94.153	10.29	57.978	117.698	27.899	9.938	26.99	24.968	42.974	16.931	2.368	0.14	0.023	0.088	0.035	0.032	0.005	0.057	0.082	0.235	0.274	0.074	0.023	0.118	0.085	0.055	0.063	0.015	0.027	0.044	0.006	0.048	0.018	0.005	0.064	0.023	0.078	0.063	0.003	0.004
AG	AG-17	1	39	0				218.94	188.727	119.943	16.85	86.594	136.954	47.361	14.252	40.569	31.056	71.888	27.147	2.093	0.245	0.012	0.712	0.043	0.078	0.008	0.059	0.104	0.262	0.151	0.152	0.024	0.151	0.225	0.094	0.083	0.02	0.026	0.076	0.006	0.048	0.023	0.006	0.072	0.026	0.058	0.065	0.003	0.006
AG	AG-18	1	48	0				184.01	126.175	61.475	9.755	87.65	89.487	19.346	9.366	20.166	22.079	37.755	7.011	0.598	0.039	0.007	0.041	0.028	0.017	0.002	0.041	0.048	0.226	0.17	0.035	0.022	0.064	0.038	0.037	0.035	0.008	0.012	0.029	0.005	0.017	0.012	0.003	0.058	0.013	0.047	0.022	0.002	0.003
AG	AG-19	2	49	1				127.347	81.06	44.762	7.555	89.134	59.911	19.606	9.205	18.251	14.243	37.681	7.49	0.887	0.048	0.007	0.057	0.031	0.015	0.004	0.04	0.056	0.217	0.125	0.06	0.016	0.083	0.075	0.039	0.042	0.009	0.01	0.03	0.004	0.022	0.01	0.003	0.06	0.014	0.042	0.028	0.002	0.003
AG	AG-20	1	61	1				118	96.68	63.816	8.79	85.84	79.318	20.601	8.29	27.913	16.577	34.938	15.251	1.478	0.204	0.01	0.097	0.031	0.028	0.007	0.041	0.062	0.209	0.072	0.05	0.013	0.072	0.062	0.048	0.05	0.015	0.008	0.034	0.003	0.05	0.011	0.003	0.058	0.017	0.037	0.023	0.002	0.003
AG	AG-21	2	23	1				55.147	69.48	24.843	3.597	28.4	37.98	12.721	2.566	11.264	9.92	20.615	4.057	0.554	0.042	0.008	0.058	0.022	0.009	0.002	0.031	0.043	0.199	0.074	0.024	0.011	0.06	0.027	0.036	0.043	0.01	0.008	0.024	0.005	0.028	0.007	0.002	0.052	0.011	0.039	0.018	0.002	0.001
AG	AG-22	1	79	0				84.099	74.561	42.354	7.283	56.95	50.721	17.644	8.671	18.596	13.733	33.397	7.268	0.757	0.048	0.008	0.055	0.024	0.024	0.004	0.039	0.061	0.233	0.111	0.085	0.034	0.087	0.095	0.049	0.044	0.008	0.016	0.037	0.003	0.028	0.012	0.003	0.055	0.013	0.049	0.033	0.002	0.003
AG	AG-23	1	54	1				95.415	75.397	36.61	7.447	93.886	51.711	15.538	7.126	20.684	14.767	26.075	7.701	0.959	0.049	0.007	0.059	0.025	0.018	0.005	0.028	0.05	0.202	0.132	0.036	0.014	0.067	0.031	0.03	0.042	0.009	0.01	0.027	0.004	0.023	0.009	0.004	0.047	0.015	0.037	0.024	0.001	0.003
AG	AG-24	1	42	0				57.827	67.531	34.981	5.411	23.502	41.694	13.457	4.357	12.643	9.103	26.822	7.308	0.639	0.043	0.005	0.05	0.021	0.013	0.004	0.04	0.041	0.188	0.11	0.023	0.013	0.063	0.028	0.031	0.042	0.009	0.009	0.028	0.004	0.022	0.006	0.003	0.047	0.013	0.033	0.02	0.002	0.002
AG	AG-25	2	78	0				101.87	52.452	46.18	5.409	44.911	60.398	18.024	8.152	19.771	31.807	25.556	7.378	1.191	0.084	0.011	0.093	0.024	0.028	0.006	0.041	0.055	0.195	0.18	0.088	0.021	0.095	0.095	0.042	0.05	0.009	0.017	0.035	0.003	0.022	0.011	0.003	0.045	0.011	0.041	0.029	0.001	0.002
AG	AG-26	2	47	0				87.171	83.494	33.403	5.811	35.056	42.909	12.425	5.676	15.548	9.312	23.861	5.45	0.583	0.044	0.007	0.061	0.026	0.015	0.005	0.038	0.046	0.191	0.081	0.03	0.012	0.072	0.035	0.029	0.046	0.01	0.008	0.023	0.003	0.025	0.008	0.001	0.044	0.012	0.038	0.015	0.002	0.002
AG	AG-27	1	60	1				79.516	41.403	45.058	5.333	44.566	58.046	12.044	8.015	14.765	15.898	18.13	8.412	0.746	0.085	0.007	0.05	0.027	0.021	0.006	0.028	0.05	0.195	0.116	0.02	0.015	0.073	0.022	0.03	0.046	0.009	0.007	0.022	0.004	0.017	0.005	0.002	0.052	0.012	0.044	0.016	0.002	0.002
AG	AG-28	2	43	1				67.986	65.824	30.823	4.985	50.386	40.176	12.806	11.776	16.255	12.346	24.978	7.484	1.032	0.071	0.007	0.065	0.027	0.015	0.004	0.033	0.062	0.189	0.096	0.095	0.015	0.117	0.09	0.047	0.059	0.013	0.015	0.036	0.003	0.039	0.01	0.004	0.05	0.017	0.042	0.022	0.002	0.002
AG	AG-29	1	52	1				93.442	67.735	47.986	5.352	59.032	62.38	13.734	5.352	17.644	15.701	26.816	8.578	0.804	0.082	0.007	0.075	0.026	0.026	0.005	0.03	0.069	0.182	0.101	0.165	0.024	0.11	0.182	0.053	0.058	0.014	0.016	0.036	0.003	0.034	0.01	0.003	0.041	0.015	0.032	0.02	0.002	0.002
AG	AG-30	2	51	1				43.475	67.273	23.134	4.271	25.184	32.315	8.876	5.576	11.956	12.544	16.944	5.846	1.059	0.036	0.011	0.051	0.024	0.011	0.005	0.047	0.048	0.207	0.081	0.026	0.013	0.05	0.03	0.028	0.041	0.009	0.011	0.027	0.003	0.019	0.009	0.004	0.048	0.011	0.04	0.024	0.002	0.002
AG	AG-31	1	54	0				74.402	41.281	34.356	4.45	42.628	43.733	9.747	7.544	12.603	12.054	18.485	6.347	0.494	0.044	0.005	0.055	0.022	0.026	0.005	0.019	0.036	0.164	0.078	0.009	0.011	0.052	0.013	0.026	0.042	0.007	0.005	0.02	0.003	0.021	0.006	0.003	0.04	0.012	0.032	0.015	0.001	0.002
AG	AG-32	1	53	1				47.926	45.54	26.581	4.531	35.277	36.307	9.685	4.956	11.517	10.639	17.601	7.157	0.854	0.06	0.005	0.052	0.016	0.016	0.004	0.021	0.037	0.195	0.063	0.029	0.013	0.062	0.037	0.035	0.041	0.008	0.009	0.027	0.003	0.02	0.006	0.002	0.042	0.014	0.032	0.022	0.002	0.001
AG	AG-33	1	56	0				76.804	53.41	33.8	6.125	61.249	41.011	20.532	6.955	15.517	8.677	21.175	6.441	0.621	0.049	0.004	0.045	0.023	0.017	0.003	0.028	0.043	0.169	0.139	0.033	0.016	0.069	0.042	0.034	0.046	0.008	0.012	0.031	0.004	0.016	0.007	0.002	0.041	0.01	0.037	0.018	0.001	0.002
AG	AG-34	2	43	0				61.869	81.529	22.638	4.158	22.855	28.641	9.39	4.126	11.896	7.853	14.873	4.152	0.392	0.022	0.006	0.044	0.021	0.01	0.004	0.021	0.042	0.19	0.143	0.018	0.02	0.052	0.015	0.023	0.038	0.007	0.007	0.017	0.005	0.012	0.006	0.001	0.048	0.008	0.041	0.013	0.001	0.002
AG	AG-35	1	40	0				61.027	55.063	48.39	5.518	18.245	50.131	14.055	2.758	11.888	7.014	23.095	7.343	1.587	0.041	0.02	0.085	0.02	0.015	0.003	0.035	0.044	0.168	0.079	0.044	0.015	0.069	0.062	0.036	0.048	0.009	0.015	0.045	0.004	0.021	0.01	0.003	0.036	0.016	0.032	0.033	0.002	0.002
AG	AG-36	2	38	0				49.469	55.645	26.416	3.472	22.543	43.779	11.766	4.456	9.601	11.776	12.965	5.172	0.821	0.043	0.011	0.104	0.028	0.018	0.005	0.025	0.047	0.191	0.077	0.019	0.013	0.065	0.02	0.03	0.046	0.009	0.008	0.026	0.003	0.016	0.007	0.003	0.055	0.011	0.041	0.021	0.001	0.002
AG	AG-37	1	78	1				65.626	53.124	34.615	5.484	31.572	44.24	14.128	7.365	15.725	14.117	24.33	6.499	0.95	0.049	0.008	0.056	0.023	0.02	0.005	0.041	0.047	0.21	0.067	0.037	0.02	0.056	0.046	0.035	0.037	0.011	0.009	0.028	0.003	0.021	0.008	0.003	0.051	0.016	0.042	0.021	0.001	0.002
AG	AG-38	1	54	1				131.68	95.047	64.888	8.878	67.17	76.207	23.176	9.66	24.661	15.809	34.61	13.555	0.674	0.058	0.005	0.065	0.022	0.024	0.003	0.029	0.039	0.161	0.092	0.046	0.01	0.084	0.053	0.04	0.044	0.008	0.011	0.028	0.004	0.018	0.011	0.003	0.045	0.01	0.045	0.022	0.002	0.002
AG	AG-39	2	25	0				129.777	117.611	63.645	8.31	59.839	83.731	20.531	7.643	21.84	19.417	32.45	10.646	0.601	0.074	0.006	0.074	0.02	0.023	0.004	0.026	0.04	0.144	0.103	0.044	0.011	0.075	0.05	0.035	0.036	0.007	0.013	0.026	0.003	0.022	0.01	0.002	0.048	0.016	0.05	0.026	0.002	0.003
AG	AG-40	1	62	0				99.689	123.856	32.048	6.441	47.567	39.483	15.55	6.533	14.302	14.306	26.315	7.205	0.948	0.041	0.013	0.055	0.018	0.013	0.004	0.031	0.046	0.154	0.13	0.081	0.024	0.112	0.083	0.049	0.055	0.013	0.027	0.051	0.004	0.026	0.013	0.003	0.047	0.01	0.055	0.036	0.002	0.002
AG	AG-41	1	63	0				207.262	250.198	76.522	13.703	77.643	89.585	31.981	11.593	35.609	27.456	51.002	14.701	1.371	0.06	0.01	0.059	0.03	0.017	0.005	0.028	0.048	0.18	0.094	0.061	0.012	0.086	0.097	0.054	0.058	0.011	0.018	0.051	0.007	0.041	0.016	0.003	0.044	0.022	0.048	0.055	0.003	0.006
AG	AG-42	2	35	0				106.215	119.661	53.58	7.895	51.449	70.785	17.938	10.04	20.516	21.555	30.803	7.861	1.548	0.048	0.01	0.167	0.02	0.019	0.007	0.032	0.051	0.137	0.074	0.105	0.011	0.102	0.12	0.065	0.06	0.013	0.031	0.054	0.005	0.031	0.014	0.004	0.043	0.015	0.058	0.045	0.002	0.003
AG	AG-43	1	80	0				92.604	114.903	47.657	7.439	57.082	57.043	15.224	7.077	16.392	14.914	30.048	8.856	1.352	0.036	0.012	0.045	0.02	0.027	0.004	0.028	0.067	0.137	0.102	0.162	0.014	0.17	0.173	0.05	0.056	0.012	0.025	0.044	0.004	0.026	0.011	0.002	0.044	0.011	0.052	0.033	0.002	0.003
AG	AG-44	1	39	1				90.594	65.852	41.191	5.63	48.249	56.16	13.645	6.388	16.547	18.316	19.399	9.077	0.886	0.066	0.005	0.053	0.021	0.016	0.004	0.023	0.035	0.124	0.091	0.039	0.011	0.058	0.05	0.042	0.039	0.009	0.013	0.032	0.004	0.014	0.009	0.002	0.04	0.01	0.042	0.029	0.002	0.002
AG	AG-45	1	68	1				92.907	132.947	61.729	7.192	45.372	80.471	21.178	8.486	16.906	18.264	36.498	9.379	0.875	0.043	0.009	0.044	0.022	0.017	0.003	0.024	0.043	0.153	0.176	0.042	0.018	0.077	0.062	0.046	0.046	0.009	0.016	0.036	0.004	0.026	0.014	0.002	0.048	0.015	0.047	0.033	0.002	0.003
AG	AG-46	2	45	0				218.532	129.158	82.76	10.907	146.395	103.861	34.249	10.212	28.852	31.215	45.724	18.663	1.329	0.082	0.007	0.092	0.031	0.032	0.005	0.027	0.058	0.178	0.114	0.038	0.015	0.071	0.052	0.04	0.047	0.01	0.013	0.029	0.005	0.038	0.016	0.003	0.057	0.017	0.063	0.052	0.002	0.005
AG	AG-47	1	49	0				93.649	83.461	38.618	6.104	46.028	56.974	12.796	8.788	16.95	21.055	23.93	5.679	0.414	0.043	0.005	0.043	0.021	0.017	0.004	0.016	0.045	0.112	0.1	0.086	0.012	0.127	0.066	0.025	0.041	0.006	0.012	0.024	0.002	0.013	0.007	0.002	0.037	0.008	0.038	0.015	0.002	0.002
AG	AG-48	2	58	0				61.334	111.758	29.524	5.614	31.901	40.353	12.37	6.479	13.085	22.383	25.198	6.692	0.508	0.019	0.005	0.061	0.018	0.012	0.004	0.02	0.033	0.127	0.086	0.04	0.011	0.076	0.045	0.032	0.045	0.007	0.012	0.027	0.004	0.012	0.007	0.001	0.041	0.008	0.035	0.017	0.002	0.002
AG	AG-49	1	55	1				84.503	96.59	42.186	5.566	55.618	59.317	13.811	7.493	12.821	17.469	26.026	10.316	1.399	0.044	0.013	0.049	0.022	0.021	0.005	0.027	0.056	0.134	0.102	0.106	0.024	0.114	0.114	0.045	0.046	0.01	0.019	0.038	0.004	0.019	0.012	0.003	0.043	0.01	0.051	0.032	0.002	0.003
AG	AG-50	2	48	0				84.677	100.04	39.062	5.758	38.24	51.539	13.529	6.228	17.75	24.376	19.095	3.614	0.749	0.027	0.008	0.032	0.017	0.017	0.003	0.027	0.029	0.125	0.055	0.029	0.008	0.056	0.034	0.035	0.038	0.007	0.01	0.025	0.003	0.015	0.008	0.002	0.041	0.011	0.043	0.02	0.002	0.003
AG	AG-51	2	50	1				129.603	101.832	48.177	7.17	58.838	61.268	16.248	7.792	21.984	27.645	25.124	8.953	0.877	0.054	0.006	0.046	0.02	0.018	0.003	0.02	0.034	0.13	0.098	0.023	0.009	0.065	0.023	0.026	0.035	0.005	0.009	0.02	0.004	0.013	0.008	0.001	0.044	0.008	0.046	0.023	0.002	0.002
AG	AG-52	1	40	0				83.853	86.658	49.379	8.061	39.97	61.518	16.892	6.996	19.415	24.964	22.081	10.574	1.107	0.051	0.01	0.046	0.022	0.022	0.004	0.021	0.032	0.132	0.083	0.026	0.009	0.056	0.035	0.039	0.042	0.008	0.011	0.033	0.002	0.019	0.009	0.001	0.045	0.011	0.049	0.037	0.002	0.002
AG	AG-53	1	26	0				149.213	191.456	49.803	8.234	58.979	67.468	18.59	10.901	19.928	19.91	29.267	7.6	0.654	0.058	0.004	0.053	0.022	0.025	0.003	0.02	0.035	0.134	0.059	0.02	0.009	0.053	0.026	0.036	0.037	0.006	0.012	0.023	0.003	0.018	0.01	0.002	0.051	0.01	0.048	0.023	0.001	0.003
AG	AG-54	1	36	0				208.685	106.545	100.412	11.4	100.128	112.787	32.14	13.488	28.943	25.999	52.603	9.447	0.61	0.051	0.006	0.071	0.024	0.027	0.004	0.041	0.052	0.143	0.098	0.1	0.019	0.114	0.137	0.053	0.056	0.012	0.02	0.042	0.005	0.031	0.012	0.002	0.051	0.017	0.054	0.051	0.003	0.005
AG	AG-55	1	39	0				83.658	105.161	33.64	6.709	42.861	41.873	11.233	7.406	14.974	19.69	30.94	7.414	1.093	0.037	0.012	0.035	0.019	0.011	0.004	0.021	0.032	0.112	0.112	0.03	0.01	0.058	0.03	0.036	0.041	0.008	0.014	0.029	0.004	0.015	0.009	0.002	0.044	0.006	0.044	0.018	0.002	0.003
AG	AG-56	1	51	1				139.203	126.42	63.486	8.758	67.574	88.356	20.469	9.159	22.334	26.854	30.032	15.581	1.653	0.069	0.013	0.145	0.023	0.036	0.007	0.04	0.074	0.161	0.24	0.171	0.038	0.175	0.213	0.082	0.071	0.015	0.03	0.06	0.006	0.047	0.018	0.003	0.053	0.02	0.07	0.053	0.003	0.004
AG	AG-57	1	62	0				185.421	199.998	107.491	14.366	158.298	131.35	35.135	13.319	37.684	47.935	45.849	14.814	0.987	0.125	0.01	0.118	0.031	0.054	0.004	0.044	0.124	0.193	0.285	0.431	0.074	0.354	0.533	0.092	0.077	0.016	0.036	0.066	0.004	0.052	0.017	0.003	0.056	0.018	0.063	0.05	0.002	0.006
AG	AG-58	2	58	0				122.241	123.868	50.076	9.221	61.252	62.514	19.487	7.715	19.472	23.589	28.511	15.932	2.203	0.058	0.013	0.065	0.022	0.026	0.004	0.035	0.057	0.157	0.1	0.116	0.019	0.103	0.164	0.061	0.057	0.015	0.02	0.054	0.005	0.039	0.015	0.003	0.046	0.017	0.051	0.05	0.002	0.003
AG	AG-59	1	32	0				372.43	262.439	117.923	11.654	129.31	171.117	43.719	31.988	47.427	86.695	20.345	43.637	18.183	2.799	0.082	0.351	0.468	0.22	0.012	0.086	0.068	0.077	0.202	0.092	0.032	0.084	0.121	0.058	0.058	0.083	0.019	0.059	0.004	1.243	0.074	0.049	0.02	0.774	0.623	1.513	0.024	0.008
AG	AG-60	2	50	0				480.839	357.03	165.623	20.135	163.769	220.015	44.983	25.135	62.285	83.588	41.71	27.069	13.649	2.2	0.069	0.185	0.337	0.087	0.006	0.074	0.058	0.117	0.302	0.135	0.035	0.177	0.197	0.075	0.089	0.046	0.036	0.071	0.006	0.977	0.06	0.028	0.036	0.477	0.598	1.285	0.014	0.005
AG	AG-61	1	53	1				488.95	373.15	143.114	18.223	221.006	181.191	42.659	27.754	59.164	109.621	15.514	30.138	14.574	1.764	0.081	0.205	0.224	0.095	0.006	0.069	0.076	0.106	0.231	0.118	0.022	0.14	0.195	0.075	0.094	0.057	0.034	0.083	0.008	0.945	0.097	0.026	0.038	0.496	0.566	1.322	0.019	0.009
AG	AG-62	2	43	1				360.666	276.532	221.508	18.215	202.378	284.881	48.838	25.501	60.701	89.533	27.836	28.75	12.566	1.49	0.084	0.337	0.367	0.132	0.012	0.08	0.05	0.083	0.276	0.063	0.023	0.116	0.082	0.06	0.07	0.047	0.023	0.066	0.008	1.022	0.054	0.024	0.041	0.507	0.501	0.914	0.018	0.007
AG	AG-63	1	41	1				365.627	389.322	243.366	18.515	280.176	242.07	68.093	35.666	60.981	122.379	50.531	20.273	11.924	1.107	0.063	0.438	0.249	0.137	0.01	0.086	0.089	0.128	0.429	0.189	0.056	0.202	0.297	0.101	0.093	0.051	0.054	0.128	0.006	0.484	0.058	0.024	0.029	0.307	0.505	1.002	0.01	0.004
AG	AG-64	1	44	0				414.155	658.917	136.445	31.162	185.921	136.955	56.801	17.466	63.7	113.941	22.184	20.235	17.189	2.936	0.136	0.188	0.165	0.109	0.005	0.117	0.026	0.127	0.278	0.042	0.014	0.079	0.066	0.067	0.068	0.117	0.02	0.074	0.009	3.146	0.187	0.038	0.028	0.948	0.413	1.74	0.027	0.014
AG	AG-65	2	52	0				405.772	367.968	116.595	23.629	190.862	105.822	37.965	8.327	56.517	104.153	5.045	20.537	16.14	2.784	0.068	0.165	0.141	0.109	0.004	0.074	0.03	0.078	0.111	0.027	0.01	0.056	0.028	0.037	0.043	0.139	0.014	0.044	0.004	2.317	0.11	0.046	0.014	0.744	0.334	0.987	0.014	0.008
AG	AG-66	2	62	1				399.43	448.906	135.21	24.365	192.821	121.524	42.271	12.673	72.659	107.561	24.161	9.034	10.825	1.342	0.055	0.112	0.102	0.073	0.004	0.071	0.045	0.085	0.146	0.036	0.014	0.069	0.058	0.059	0.058	0.1	0.016	0.051	0.006	1.582	0.082	0.053	0.018	0.559	0.248	0.78	0.015	0.008
AG	AG-67	1	55	1				562.923	668.566	157.949	25.293	223.342	158.31	37.317	12.762	85.83	198.828	29.3	19.178	17.661	1.449	0.054	0.185	0.177	0.091	0.006	0.082	0.041	0.097	0.113	0.032	0.013	0.069	0.053	0.04	0.048	0.13	0.017	0.041	0.007	1.977	0.092	0.046	0.019	0.677	0.387	1.067	0.019	0.007
AG	AG-68	1	48	0				537.424	803.785	145.965	18.526	165.544	130.842	49.274	10.199	86.958	216.662	15.17	23.111	16.85	1.832	0.071	0.126	0.069	0.136	0.007	0.086	0.043	0.092	0.119	0.029	0.011	0.046	0.032	0.061	0.045	0.126	0.013	0.048	0.007	1.447	0.068	0.023	0.016	0.574	0.373	1.472	0.018	0.006
AG	AG-69	2	44	1				479.929	733.998	161.297	24.062	214.232	173.433	53.619	15.318	106.081	256.782	21.089	19.182	16.646	1.311	0.105	0.154	0.176	0.078	0.008	0.099	0.046	0.101	0.151	0.051	0.026	0.094	0.074	0.074	0.077	0.162	0.02	0.078	0.011	2.481	0.172	0.04	0.022	0.697	0.255	1.213	0.021	0.011
AG	AG-70	2	21	0				549.76	677.912	162.827	30.04	206.903	161.874	47.132	12.064	94.191	182.312	38.082	14.944	10.758	1.306	0.069	0.137	0.17	0.095	0.004	0.097	0.045	0.101	0.226	0.037	0.014	0.064	0.054	0.054	0.054	0.08	0.017	0.062	0.007	1.7	0.095	0.024	0.02	0.515	0.246	1.004	0.015	0.01
AG	AG-71	1	61	1				517.243	851.048	209.333	22.558	243.284	205.502	43.486	19.524	114.252	273.377	30.889	31.844	15.639	1.171	0.074	0.16	0.207	0.183	0.005	0.077	0.046	0.108	0.142	0.04	0.013	0.053	0.052	0.041	0.045	0.06	0.017	0.047	0.006	1.245	0.056	0.042	0.016	0.718	0.394	1.375	0.02	0.006
AG	AG-72	2	43	1				510.913	653.627	197.027	22.578	240.998	206.583	57.328	30.789	94.928	266	4.087	25.191	9.433	0.756	0.048	0.136	0.13	0.096	0.003	0.07	0.031	0.096	0.081	0.027	0.012	0.041	0.027	0.046	0.032	0.095	0.012	0.039	0.006	0.554	0.038	0.037	0.018	0.368	0.247	0.731	0.012	0.007
AG	AG-73	1	68	0				508.052	633.475	123.059	18.475	173.804	129.114	54.674	14.432	84.046	105.738	28.756	20.76	19.865	3.421	0.111	0.25	0.181	0.086	0.004	0.104	0.038	0.074	0.104	0.035	0.01	0.034	0.026	0.057	0.05	0.199	0.017	0.058	0.005	4.094	0.276	0.05	0.014	1.04	0.269	1.71	0.02	0.01
AG	AG-74	2	69	0				357.206	691.507	115.3	38.783	205.257	117.827	44.538	11.373	98.631	129.996	19.989	11.002	14.944	1.239	0.154	0.154	0.138	0.057	0.006	0.107	0.055	0.106	0.118	0.063	0.01	0.064	0.073	0.101	0.081	0.16	0.018	0.111	0.019	2.68	0.193	0.028	0.033	0.676	0.166	1.269	0.019	0.012
SG	SG-1	2	45	0				84.153	102.833	51.925	8.089	42.182	61.206	17.928	10.647	22.352	17.649	29.968	11.57	1.43	0.075	0.012	0.081	0.026	0.029	0.01	0.039	0.093	0.256	0.123	0.185	0.034	0.136	0.184	0.055	0.053	0.012	0.017	0.034	0.005	0.029	0.011	0.003	0.055	0.018	0.055	0.038	0.002	0.003
SG	SG-2	2	58	0				223.783	129.726	137.161	16.324	99.669	166.931	39.874	13.905	37.817	41.585	43.253	30.987	2.982	0.336	0.02	0.229	0.039	0.084	0.007	0.071	0.175	0.257	0.281	0.535	0.055	0.379	0.76	0.158	0.142	0.024	0.07	0.154	0.007	0.052	0.029	0.005	0.057	0.027	0.082	0.11	0.004	0.005
SG	SG-3	2	49	1				50.013	76.199	36.312	4.878	58.426	46.778	11.326	5.275	12.796	12.953	18.158	5.047	1.066	0.047	0.007	0.056	0.027	0.017	0.005	0.04	0.059	0.201	0.085	0.052	0.012	0.066	0.069	0.049	0.048	0.012	0.015	0.034	0.004	0.021	0.011	0.003	0.056	0.012	0.045	0.025	0.002	0.002
SG	SG-4	1	42	0				97.63	63.186	37.399	6.687	39.432	44.485	12.678	6.349	20.999	15.296	20.18	9.371	0.71	0.081	0.007	0.063	0.024	0.024	0.005	0.034	0.05	0.221	0.068	0.036	0.013	0.049	0.042	0.037	0.036	0.009	0.01	0.027	0.003	0.021	0.007	0.004	0.053	0.023	0.037	0.017	0.002	0.002
SG	SG-5	2	60	0				79.3	75.95	28.143	5.677	36.28	37.852	11.555	6.57	16.246	13.405	23.241	7.187	0.873	0.037	0.011	0.064	0.021	0.012	0.003	0.039	0.047	0.211	0.126	0.024	0.022	0.06	0.031	0.03	0.046	0.009	0.009	0.024	0.005	0.018	0.007	0.002	0.05	0.013	0.039	0.018	0.002	0.002
SG	SG-6	1	51	0				75.59	49.576	31.765	4.48	42.009	45.916	10.319	7.116	12.241	12.569	12.961	5.99	1.095	0.058	0.009	0.051	0.022	0.018	0.004	0.03	0.045	0.165	0.161	0.031	0.022	0.091	0.035	0.034	0.048	0.012	0.015	0.028	0.005	0.027	0.008	0.003	0.041	0.017	0.045	0.021	0.002	0.002
SG	SG-7	2	45	0				85.442	119.913	36.396	6.438	42.336	52.627	13.78	6.32	14.58	19.911	21.84	9.598	1.246	0.044	0.01	0.045	0.024	0.012	0.007	0.04	0.054	0.206	0.133	0.037	0.017	0.073	0.04	0.037	0.04	0.008	0.011	0.027	0.003	0.018	0.01	0.002	0.054	0.011	0.046	0.029	0.001	0.003
SG	SG-8	1	47	0				101.889	120.3	44.111	7.7	37.443	58.674	15.021	6.632	17.671	13.688	27.297	7.226	0.637	0.055	0.005	0.061	0.023	0.021	0.004	0.037	0.048	0.177	0.084	0.041	0.012	0.063	0.048	0.032	0.041	0.007	0.01	0.026	0.003	0.015	0.008	0.001	0.042	0.012	0.03	0.017	0.001	0.002
SG	SG-9	1	43	1				80.328	91.248	37.368	6.842	39.614	49.815	13.412	6.795	14.243	13.278	21.157	10.996	1.091	0.066	0.006	0.058	0.027	0.018	0.005	0.031	0.059	0.196	0.138	0.096	0.018	0.103	0.099	0.045	0.039	0.007	0.015	0.027	0.003	0.02	0.01	0.002	0.051	0.014	0.044	0.024	0.001	0.002
SG	SG-10	2	50	0				75.719	113.16	32.758	6.484	32.248	43.077	14.568	7.362	15.403	14.217	21.884	6.287	1.416	0.074	0.008	0.068	0.025	0.012	0.003	0.034	0.047	0.203	0.105	0.036	0.013	0.06	0.04	0.034	0.038	0.009	0.011	0.029	0.004	0.019	0.01	0.002	0.053	0.012	0.045	0.027	0.002	0.002
SG	SG-11	1	58	0				79.331	65.209	57.627	6.841	42.445	71.42	13.928	8.336	19.745	17.034	21.228	10.032	0.994	0.123	0.007	0.058	0.025	0.031	0.005	0.041	0.091	0.224	0.104	0.194	0.02	0.146	0.203	0.066	0.061	0.012	0.022	0.045	0.004	0.017	0.01	0.002	0.054	0.013	0.045	0.02	0.001	0.003
SG	SG-12	2	51	0				528.564	791.068	165.582	23.237	222.839	167.994	55.248	19.079	144.872	218.371	35.279	14.615	17.651	2.368	0.073	0.202	0.143	0.122	0.007	0.082	0.029	0.076	0.105	0.029	0.016	0.052	0.044	0.057	0.048	0.162	0.015	0.047	0.005	2.549	0.138	0.047	0.014	0.772	0.383	1.485	0.022	0.009
SG	SG-13	2	51	0				517.96	707.097	151.523	20.602	206.762	160.017	54.777	11.501	77.226	187.533	8.375	23.916	20.876	3.413	0.133	0.226	0.228	0.117	0.007	0.112	0.051	0.12	0.2	0.053	0.014	0.07	0.069	0.093	0.09	0.228	0.018	0.077	0.015	4.962	0.246	0.058	0.028	1.332	0.41	1.877	0.023	0.013
SG	SG-14	2	63	1				563.606	544.849	238.68	39.584	246.858	210.039	64.201	15.397	110.828	136.244	23.413	45.587	36.788	2.661	0.091	0.257	0.219	0.239	0.006	0.1	0.038	0.09	0.13	0.029	0.011	0.064	0.046	0.049	0.053	0.252	0.025	0.059	0.008	3.533	0.207	0.073	0.017	1.068	0.915	2.281	0.031	0.01
SG	SG-15	1	50	0				662.739	780.441	213.983	31.356	246.283	208.068	49.211	17.276	217.359	216.73	28.451	26.777	23.523	2.91	0.076	0.205	0.317	0.132	0.007	0.103	0.045	0.104	0.088	0.032	0.011	0.056	0.054	0.07	0.063	0.199	0.02	0.054	0.008	3.977	0.193	0.048	0.021	1.074	0.354	1.359	0.021	0.011
SG	SG-16	2	49	0				383.271	381.142	140.042	22.97	150.793	147.993	50.731	13.142	81.724	87.036	10.962	19.008	23.003	4.132	0.094	0.215	0.205	0.123	0.008	0.109	0.039	0.089	0.177	0.032	0.012	0.064	0.046	0.056	0.064	0.153	0.018	0.061	0.009	2.267	0.146	0.061	0.02	0.817	0.52	1.589	0.024	0.012
SG	SG-17	2	57	0				572.186	697.236	188.84	26.042	223.191	178.168	46.416	38.771	77.075	316.822	62.695	28.776	15.729	1.447	0.138	0.218	0.21	0.117	0.002	0.129	0.066	0.132	0.243	0.059	0.019	0.064	0.056	0.071	0.043	0.114	0.021	0.063	0.008	0.799	0.05	0.028	0.019	0.434	0.433	1.209	0.016	0.006
SG	SG-18	2	67	1				429.268	446.506	148.853	30.978	192.027	155.145	38.203	28.049	120.761	216.042	55.527	33.31	12.895	1.259	0.055	0.137	0.116	0.165	0.007	0.06	0.048	0.081	0.074	0.025	0.008	0.037	0.024	0.047	0.035	0.112	0.013	0.041	0.006	0.829	0.037	0.016	0.021	0.38	0.399	0.983	0.01	0.005
SG	SG-19	2	46	0				592.988	705.558	214.8	29.567	231.648	201.286	56.794	14.105	146.088	310.195	49.026	31.075	6.999	1.082	0.041	0.204	0.148	0.191	0.011	0.069	0.057	0.113	0.104	0.04	0.016	0.057	0.052	0.055	0.051	0.043	0.017	0.051	0.005	0.369	0.026	0.024	0.021	0.257	0.218	0.44	0.009	0.007
SG	SG-20	1	48	0				75.228	97.824	48.354	5.56	35.607	52.025	18.193	3.469	12.599	12.286	28.113	7.42	2.053	0.03	0.033	0.053	0.02	0.012	0.002	0.022	0.046	0.117	0.089	0.041	0.008	0.06	0.053	0.037	0.039	0.009	0.014	0.04	0.003	0.025	0.013	0.003	0.045	0.016	0.048	0.045	0.002	0.002
SG	SG-21	1	49	0				95.272	80.362	40.493	5.647	51.397	48.815	13.1	6.918	14.024	20.301	16.704	6.421	0.439	0.07	0.003	0.046	0.021	0.017	0.003	0.017	0.032	0.135	0.063	0.046	0.009	0.063	0.054	0.031	0.037	0.007	0.006	0.024	0.003	0.018	0.007	0.002	0.048	0.008	0.042	0.022	0.001	0.002
SG	SG-22	2	54	1				116.775	120.08	58.882	7.911	77.2	76.497	20.297	7.961	20.193	23.075	30.499	11.274	0.886	0.057	0.006	0.055	0.023	0.021	0.005	0.028	0.052	0.163	0.122	0.077	0.015	0.103	0.092	0.047	0.051	0.009	0.016	0.034	0.004	0.025	0.013	0.003	0.053	0.015	0.05	0.038	0.002	0.003
SG	SG-23	2	51	1				83.7	54.956	41.428	5.598	32.405	57.026	14.517	7.316	16.042	10.957	18.075	7.562	0.689	0.064	0.005	0.063	0.02	0.027	0.003	0.016	0.032	0.131	0.069	0.033	0.007	0.057	0.033	0.026	0.034	0.006	0.006	0.022	0.002	0.014	0.006	0.002	0.041	0.008	0.04	0.019	0.001	0.002
SG	SG-24	2	49	1				102.551	57.453	38.169	5.509	37.554	51.103	12.021	8.517	15.285	12.085	26.519	10.516	0.678	0.072	0.004	0.038	0.019	0.017	0.003	0.022	0.033	0.121	0.144	0.034	0.009	0.064	0.035	0.03	0.041	0.006	0.008	0.023	0.003	0.012	0.006	0.002	0.041	0.007	0.035	0.014	0.001	0.002
SG	SG-25	2	63	0				85.775	87.533	33.946	4.456	46.277	43.406	14.328	5.865	14.853	12.716	20.751	4.533	0.325	0.054	0.005	0.026	0.017	0.012	0.002	0.013	0.032	0.121	0.081	0.016	0.012	0.061	0.022	0.028	0.038	0.005	0.008	0.022	0.002	0.01	0.007	0.001	0.045	0.006	0.036	0.011	0.001	0.002
SG	SG-26	2	47	1				67.321	109.461	36.189	5.619	36.444	44.567	13.817	5.805	13.94	17.434	15.373	4.66	0.566	0.031	0.008	0.034	0.017	0.013	0.003	0.016	0.033	0.134	0.076	0.016	0.009	0.06	0.017	0.022	0.042	0.006	0.008	0.024	0.003	0.01	0.006	0.002	0.042	0.006	0.042	0.018	0.001	0.001
SG	SG-27	2	54	0				211.789	199.544	96.935	13.655	101.539	110.843	38.652	18.71	39.662	38.345	40.355	25.225	1.433	0.101	0.01	0.223	0.028	0.047	0.006	0.038	0.076	0.213	0.35	0.09	0.035	0.139	0.126	0.053	0.061	0.013	0.025	0.053	0.005	0.039	0.021	0.003	0.064	0.021	0.106	0.099	0.003	0.006
SG	SG-28	2	48	0				94.785	106.341	23.587	3.291	31.78	30.528	9.819	4.84	9.428	13.742	17.025	3.322	0.4	0.018	0.006	0.028	0.016	0.008	0.002	0.016	0.02	0.122	0.114	0.013	0.009	0.044	0.014	0.023	0.035	0.006	0.01	0.023	0.002	0.011	0.007	0.003	0.04	0.007	0.043	0.023	0.001	0.002
SG	SG-29	1	42	0				88.792	91.891	44.125	6.11	45.312	56.432	13.705	5.17	15.522	16.046	21.451	8.701	0.837	0.059	0.006	0.049	0.02	0.02	0.004	0.018	0.046	0.122	0.076	0.1	0.012	0.113	0.122	0.037	0.052	0.009	0.015	0.035	0.003	0.019	0.008	0.002	0.042	0.011	0.047	0.024	0.001	0.002
SG	SG-30	2	42	0				78.036	87.493	33.318	4.91	48.001	36.862	12.044	9.17	11.49	17.926	24.747	5.453	0.697	0.043	0.009	0.047	0.015	0.015	0.003	0.025	0.034	0.126	0.067	0.04	0.013	0.049	0.043	0.03	0.045	0.008	0.009	0.034	0.003	0.018	0.01	0.003	0.038	0.014	0.039	0.035	0.002	0.002
SG	SG-31	2	43	1				106.024	96.874	39.207	6.133	51.961	48.094	13.83	6.623	15.705	15.977	19.799	7.603	0.707	0.047	0.005	0.031	0.021	0.016	0.002	0.018	0.034	0.133	0.057	0.04	0.007	0.051	0.051	0.032	0.038	0.006	0.009	0.027	0.004	0.016	0.01	0.001	0.043	0.007	0.045	0.027	0.001	0.002
SG	SG-32	2	53	0				146.915	86.058	68.694	8.344	79.705	87.907	19.481	8.375	23.863	19.315	32.783	16.315	1.118	0.094	0.007	0.077	0.024	0.034	0.005	0.022	0.04	0.139	0.091	0.032	0.01	0.068	0.04	0.043	0.039	0.007	0.01	0.026	0.003	0.017	0.009	0.002	0.049	0.007	0.044	0.019	0.001	0.003
SG	SG-33	2	46	0				114.669	120.163	70.076	7.645	53.394	81.701	23.347	7.943	25.223	23.658	36.334	14.118	1.677	0.079	0.013	0.105	0.022	0.046	0.004	0.031	0.2	0.166	0.111	0.408	0.035	0.208	0.497	0.084	0.085	0.016	0.038	0.125	0.003	0.024	0.028	0.002	0.05	0.01	0.048	0.055	0.002	0.003
SG	SG-34	2	48	0				136.353	167.849	72.231	8.985	69.627	84.952	48.806	18.534	24.535	34.717	56.053	15.841	2.121	0.111	0.022	0.156	0.029	0.045	0.006	0.048	0.073	0.139	0.279	0.111	0.036	0.17	0.197	0.076	0.111	0.019	0.052	0.101	0.008	0.052	0.023	0.004	0.051	0.019	0.085	0.103	0.004	0.004
SG	SG-35	1	48	0				99.718	95.554	55.949	6.716	61.27	71.316	17.356	5.82	22.404	18.13	25.587	11.118	0.642	0.069	0.006	0.064	0.02	0.028	0.003	0.019	0.036	0.102	0.115	0.025	0.014	0.064	0.041	0.046	0.044	0.016	0.018	0.042	0.003	0.031	0.008	0.003	0.045	0.015	0.054	0.032	0.002	0.002
SG	SG-36	2	50	0				166.437	109.347	45.204	7.39	87.102	53.611	16.287	6.722	16.635	17.073	29.912	9.032	0.655	0.042	0.005	0.052	0.023	0.015	0.002	0.023	0.045	0.104	0.081	0.026	0.011	0.07	0.039	0.031	0.045	0.012	0.01	0.025	0.004	0.019	0.007	0.002	0.05	0.009	0.057	0.026	0.002	0.002
SG	SG-37	1	47	1				108.643	112.459	59.213	6.793	80.265	77.033	24.015	7.986	22.71	14.866	33.819	11.408	0.895	0.056	0.006	0.064	0.024	0.025	0.005	0.017	0.045	0.107	0.087	0.067	0.012	0.075	0.092	0.033	0.042	0.01	0.015	0.036	0.004	0.02	0.009	0.003	0.046	0.009	0.044	0.037	0.002	0.002
SG	SG-38	2	49	0				202.374	94.432	103.928	10.42	98.533	136.822	34.679	13.988	37.391	27.694	45.206	14.235	1.058	0.066	0.01	0.064	0.031	0.026	0.004	0.03	0.062	0.117	0.199	0.08	0.021	0.103	0.109	0.059	0.057	0.015	0.025	0.045	0.004	0.039	0.013	0.004	0.059	0.017	0.074	0.046	0.002	0.003
SG	SG-39	2	52	0				72.377	79.042	32.417	4.818	26.108	45.671	14.958	6.926	12.256	15.458	22.557	8.34	0.452	0.058	0.007	0.066	0.024	0.019	0.004	0.021	0.041	0.105	0.089	0.026	0.01	0.06	0.027	0.024	0.038	0.008	0.008	0.023	0.004	0.012	0.006	0.002	0.044	0.009	0.04	0.022	0.001	0.002
SG	SG-40	2	58	1				93.38	82.788	46.842	5.664	43.72	58.865	15.838	7.166	18.457	13.966	24.989	6.554	0.294	0.038	0.006	0.037	0.022	0.013	0.003	0.016	0.034	0.103	0.11	0.01	0.01	0.042	0.013	0.02	0.036	0.007	0.006	0.018	0.004	0.013	0.007	0.002	0.044	0.006	0.042	0.012	0.001	0.002
SG	SG-41	1	49	0				158.748	84.195	64.126	7.572	84.781	77.731	26.962	9.469	23.96	15.219	34.42	11.21	0.732	0.042	0.005	0.048	0.027	0.021	0.006	0.026	0.048	0.102	0.082	0.039	0.012	0.076	0.057	0.032	0.043	0.012	0.014	0.032	0.004	0.03	0.01	0.002	0.053	0.012	0.058	0.035	0.002	0.002
SG	SG-42	1	45	0				102.703	81.433	53.207	7.938	72.962	67.738	16.75	9.688	18.154	18.741	29.943	6.298	0.269	0.033	0.006	0.05	0.023	0.017	0.003	0.02	0.031	0.109	0.055	0.021	0.009	0.048	0.028	0.022	0.034	0.009	0.007	0.02	0.003	0.017	0.006	0.002	0.043	0.007	0.041	0.019	0.001	0.002
SG	SG-43	2	50	0				129.788	110.491	55.873	6.9	93.448	72.166	25.902	11.392	22.631	22.464	29.852	10.483	0.895	0.055	0.005	0.062	0.024	0.023	0.003	0.015	0.05	0.088	0.104	0.036	0.015	0.056	0.047	0.032	0.04	0.01	0.016	0.035	0.004	0.033	0.012	0.004	0.061	0.015	0.06	0.049	0.002	0.003
SG	SG-44	2	48	0				120.35	91.18	50.334	6.031	51.419	63.07	26.523	7.736	20.834	14.704	33.814	5.889	0.473	0.026	0.007	0.049	0.028	0.019	0.003	0.023	0.041	0.104	0.144	0.025	0.01	0.055	0.034	0.029	0.039	0.009	0.014	0.032	0.005	0.013	0.008	0.003	0.047	0.008	0.043	0.028	0.002	0.002
SG	SG-45	2	50	0				110.083	229.864	45.197	7.544	51.699	65.934	20.057	12.231	19.7	26.237	34.902	15.915	1.455	0.051	0.011	0.051	0.028	0.016	0.003	0.025	0.056	0.107	0.112	0.057	0.014	0.081	0.072	0.041	0.047	0.013	0.024	0.05	0.004	0.023	0.014	0.004	0.055	0.014	0.069	0.052	0.003	0.003
SG	SG-46	1	42	0				108.539	72.852	60.74	6.948	73.442	72.164	17.013	4.919	21.129	19.948	17.101	8.489	0.456	0.052	0.006	0.048	0.02	0.023	0.004	0.015	0.039	0.106	0.069	0.02	0.011	0.06	0.024	0.028	0.04	0.01	0.008	0.022	0.005	0.022	0.005	0.002	0.05	0.01	0.051	0.025	0.002	0.002
SG	SG-47	2	55	1				94.115	76.183	49.765	6.217	32.673	53.434	18.808	6.315	18.389	10.398	29.879	10.37	1.631	0.067	0.012	0.052	0.025	0.016	0.005	0.023	0.045	0.093	0.099	0.033	0.011	0.061	0.04	0.033	0.048	0.013	0.014	0.036	0.005	0.027	0.011	0.003	0.047	0.012	0.046	0.033	0.003	0.002
SG	SG-48	1	50	0				116.693	76.884	44.21	6.418	67.071	57.567	17.628	7.441	18.551	17.691	22.103	9.903	0.651	0.051	0.007	0.042	0.023	0.022	0.004	0.024	0.035	0.106	0.1	0.024	0.014	0.048	0.028	0.022	0.038	0.007	0.007	0.018	0.005	0.013	0.006	0.002	0.046	0.011	0.039	0.018	0.002	0.002
SG	SG-49	1	41	1				60.906	76.631	30.885	4.809	54.77	43.722	10.864	4.918	11.14	12.857	17.691	6.117	0.581	0.034	0.006	0.043	0.024	0.018	0.003	0.018	0.044	0.101	0.082	0.056	0.013	0.068	0.059	0.024	0.043	0.009	0.01	0.024	0.004	0.014	0.006	0.004	0.041	0.009	0.043	0.027	0.001	0.001
SG	SG-50	1	44	0				141.316	108.14	60.403	8.591	63.437	74.701	22.173	7.222	22.978	19.469	29.689	9.71	0.679	0.049	0.006	0.045	0.026	0.027	0.004	0.013	0.051	0.08	0.072	0.044	0.015	0.092	0.059	0.039	0.056	0.014	0.024	0.033	0.006	0.022	0.01	0.003	0.049	0.011	0.06	0.033	0.001	0.002
SG	SG-51	1	44	0				73.209	74.348	37.802	5.159	33.186	51.028	13.749	5.549	13.439	11.465	32.905	10.07	0.464	0.053	0.004	0.051	0.022	0.018	0.003	0.02	0.035	0.095	0.042	0.019	0.008	0.065	0.019	0.021	0.044	0.008	0.005	0.018	0.004	0.013	0.006	0.001	0.038	0.01	0.041	0.019	0.001	0.002
SG	SG-52	2	50	1				121.33	170.895	51.543	7.734	83.824	67.459	19.946	16.048	15.805	18.808	43.847	11.581	1.254	0.036	0.012	0.049	0.023	0.015	0.003	0.033	0.074	0.122	0.164	0.129	0.016	0.119	0.167	0.047	0.046	0.013	0.024	0.06	0.005	0.024	0.017	0.003	0.051	0.015	0.059	0.053	0.003	0.003
SG	SG-53	2	46	1				140.386	99.632	67.409	8.716	57.286	89.887	25.834	8.36	23.161	17.847	37.162	18.646	1.356	0.095	0.01	0.07	0.023	0.023	0.005	0.036	0.053	0.118	0.102	0.078	0.018	0.091	0.101	0.049	0.055	0.012	0.018	0.041	0.005	0.028	0.011	0.003	0.05	0.015	0.05	0.04	0.002	0.003
SG	SG-54	2	45	0				95.414	90.144	51.481	6.885	46.808	65.447	18.557	10.117	17.327	14.357	32.494	7.798	0.814	0.064	0.011	0.043	0.021	0.014	0.004	0.026	0.046	0.1	0.094	0.024	0.018	0.058	0.027	0.03	0.042	0.01	0.013	0.027	0.004	0.016	0.009	0.002	0.05	0.007	0.047	0.026	0.001	0.002
SG	SG-55	2	43	0				92.792	56.525	32.531	5.555	36.942	39.288	16.42	7.081	16.106	12.247	22.127	5.028	0.417	0.018	0.004	0.031	0.025	0.01	0.005	0.02	0.04	0.106	0.043	0.016	0.01	0.066	0.022	0.031	0.049	0.011	0.01	0.024	0.004	0.018	0.007	0.002	0.047	0.008	0.042	0.014	0.001	0.001
SG	SG-56	2	59	0				224.94	188.831	93.297	10.888	84.209	120.733	51.699	9.035	31.416	29.365	56.268	23.947	2.685	0.086	0.032	0.105	0.036	0.039	0.008	0.062	0.112	0.158	0.361	0.212	0.034	0.196	0.347	0.163	0.143	0.049	0.078	0.171	0.01	0.107	0.047	0.008	0.07	0.038	0.103	0.144	0.006	0.007
SG	SG-57	2	55	0				102.911	102.215	44.412	5.647	47.68	66.564	20.103	10.601	17.054	21.949	25.116	12.418	1.19	0.071	0.009	0.069	0.021	0.027	0.006	0.025	0.047	0.099	0.119	0.029	0.018	0.075	0.05	0.03	0.053	0.01	0.017	0.04	0.005	0.018	0.01	0.002	0.046	0.009	0.052	0.04	0.002	0.002
SG	SG-58	2	64	1				235.97	148.469	103.219	12.48	103.489	137.458	39.347	11.61	34.628	103.366	49.565	23.932	1.275	0.103	0.008	0.097	0.036	0.041	0.007	0.033	0.076	0.133	0.077	0.076	0.021	0.088	0.113	0.057	0.08	0.016	0.025	0.059	0.007	0.04	0.021	0.006	0.058	0.02	0.066	0.082	0.004	0.005
SG	SG-59	2	45	0				122.27	115.867	42.64	6.194	53.935	59.238	16.972	9.13	17.918	12.917	32.407	10.05	0.61	0.085	0.006	0.074	0.024	0.016	0.004	0.018	0.039	0.098	0.086	0.027	0.011	0.072	0.026	0.024	0.038	0.008	0.013	0.02	0.004	0.014	0.005	0.002	0.041	0.007	0.044	0.015	0.001	0.003
SG	SG-60	2	45	1				122.809	123.016	56.999	7.76	46.451	68.234	23.775	7.843	20.778	36.813	24.625	9.751	0.484	0.054	0.006	0.054	0.023	0.018	0.005	0.02	0.037	0.106	0.07	0.02	0.022	0.061	0.026	0.027	0.044	0.012	0.011	0.023	0.004	0.023	0.009	0.003	0.044	0.014	0.047	0.037	0.001	0.003
SG	SG-61	2	44	0				71.027	121.617	30.235	5.187	35.323	37.816	15.867	3.952	13.755	8.223	23.138	4.833	0.57	0.038	0.008	0.035	0.017	0.021	0.003	0.017	0.037	0.093	0.06	0.013	0.015	0.057	0.016	0.022	0.038	0.01	0.009	0.02	0.005	0.012	0.005	0.002	0.039	0.008	0.038	0.02	0.001	0.002
SG	SG-62	2	47	0				93.98	83.952	44.115	6.26	42.056	61.663	18.398	5.862	16.793	14.75	19.146	4.531	0.43	0.034	0.006	0.036	0.019	0.019	0.003	0.022	0.032	0.098	0.108	0.021	0.01	0.07	0.021	0.024	0.039	0.009	0.011	0.02	0.004	0.007	0.005	0.002	0.045	0.006	0.043	0.012	0.001	0.001
SG	SG-63	2	55	1				72.892	109.344	40.901	4.704	27.168	60.582	17.008	5.951	13.932	12.567	23.875	7.919	0.644	0.036	0.01	0.039	0.019	0.018	0.003	0.023	0.04	0.094	0.186	0.024	0.015	0.049	0.024	0.019	0.034	0.006	0.01	0.018	0.004	0.012	0.006	0.002	0.042	0.008	0.039	0.016	0.002	0.002
SG	SG-64	2	70	1				98.913	70.287	79.387	7.935	35.237	90.353	53.138	7.64	23.175	20.521	50.672	12.244	1.04	0.061	0.017	0.101	0.03	0.035	0.006	0.028	0.062	0.113	0.171	0.074	0.028	0.099	0.124	0.045	0.065	0.014	0.019	0.046	0.005	0.015	0.014	0.004	0.05	0.009	0.046	0.04	0.002	0.003
SG	SG-65	2	68	0				102.266	89.644	39.969	6.193	33.596	41.684	26.228	6.286	22.372	13.915	34.832	9.648	0.67	0.082	0.01	0.056	0.025	0.035	0.006	0.025	0.042	0.104	0.085	0.032	0.01	0.08	0.057	0.036	0.066	0.01	0.014	0.037	0.005	0.012	0.011	0.002	0.044	0.008	0.04	0.035	0.001	0.003
SG	SG-66	2	47	0				131.598	106.212	51.58	7.264	81.667	59.509	29.09	8.877	13.94	20.668	35.96	13.341	1.091	0.09	0.006	0.144	0.021	0.028	0.004	0.024	0.063	0.106	0.054	0.159	0.017	0.108	0.23	0.052	0.073	0.018	0.019	0.061	0.006	0.048	0.025	0.005	0.045	0.022	0.063	0.076	0.003	0.004
SG	SG-67	2	45	1				97.502	75.889	34.404	5.864	48.169	44.136	12.198	6.272	14.64	17.047	16.071	8.934	1.591	0.045	0.009	0.063	0.019	0.012	0.003	0.017	0.051	0.089	0.052	0.058	0.01	0.066	0.07	0.034	0.055	0.011	0.012	0.043	0.005	0.022	0.012	0.002	0.041	0.011	0.052	0.06	0.002	0.002
SG	SG-68	2	44	0				87.528	95.432	33.832	5.304	26.912	45.194	11.973	9.4	11.448	16.972	33.822	5.647	0.326	0.017	0.005	0.03	0.022	0.01	0.003	0.017	0.035	0.093	0.049	0.011	0.007	0.044	0.015	0.02	0.033	0.007	0.005	0.017	0.004	0.009	0.005	0.002	0.043	0.005	0.035	0.013	0.001	0.002
SG	SG-69	2	47	0				120.248	66.758	49.996	6.881	44.548	67.525	16.013	7.239	17.467	10.397	29.221	9.773	0.765	0.08	0.006	0.054	0.021	0.021	0.004	0.015	0.042	0.1	0.092	0.024	0.011	0.057	0.027	0.022	0.035	0.009	0.008	0.025	0.004	0.026	0.011	0.002	0.044	0.011	0.041	0.04	0.002	0.003
SG	SG-70	2	46	0				93.74	62.574	39.274	5.102	61.197	48.297	16.986	4.862	17.391	13.709	16.768	7.021	0.5	0.033	0.005	0.036	0.021	0.014	0.004	0.016	0.051	0.088	0.093	0.065	0.011	0.089	0.074	0.028	0.047	0.009	0.011	0.03	0.003	0.018	0.007	0.003	0.038	0.007	0.041	0.028	0.001	0.002
SG	SG-71	2	44	0				142.264	94.058	55.991	6.983	60.874	76.573	24.831	6.88	21.605	11.679	37.753	10.472	1.081	0.076	0.012	0.061	0.025	0.02	0.004	0.025	0.053	0.12	0.241	0.057	0.02	0.091	0.079	0.05	0.055	0.013	0.032	0.065	0.005	0.032	0.016	0.003	0.05	0.014	0.06	0.053	0.002	0.003
SG	SG-72	2	56	0				231.86	160.769	92.377	10.053	99.02	123.028	34.583	10.123	27.221	51.415	36.142	20.92	1.127	0.108	0.008	0.097	0.031	0.043	0.004	0.035	0.053	0.121	0.111	0.034	0.017	0.068	0.042	0.034	0.038	0.012	0.011	0.025	0.006	0.048	0.013	0.003	0.054	0.025	0.07	0.057	0.003	0.004
